# Supplementary material for: Impact of a Nutrient Formulation on Longitudinal Myelination, Cognition, and Behavior from Birth to 2 Years: A Randomized Clinical Trial
Source: Nutrients. 2023 Oct 19;15(20):4439. doi: 10.3390/nu15204439 (PMC10610069; doi:10.3390/nu15204439)
Supplement: Supplementary file 1 [file nutrients-15-04439-s001.zip]

Archive with 1 entries (1 files):
- nutrients-2630884-supplementary.pdf
